# Supplementary material for: Dynamic Change of Albumin-Bilirubin Score Is Good Predictive Parameter for Prognosis in Chronic Hepatitis C-hepatocellular Carcinoma Patients Receiving Transarterial Chemoembolization
Source: Diagnostics (Basel). 2022 Mar 9;12(3):665. doi: 10.3390/diagnostics12030665 (PMC8947376; doi:10.3390/diagnostics12030665)
Supplement: Supplementary file 1 [file diagnostics-12-00665-s001.zip]

Archive with 1 entries (1 files):
- diagnostics-1590428-supplementary.pdf
